# Supplementary material for: Construction of a model of endometritis in domestic rabbits using equine-derived pathogens and evaluation of therapeutic effect of sensitive drugs
Source: Front Vet Sci. 2023 Feb 9;10:1064522. doi: 10.3389/fvets.2023.1064522 (PMC9948609; doi:10.3389/fvets.2023.1064522)
Supplement: Supplementary file 1 [file Data_Sheet_1.ZIP]

Archive with 5 entries (5 files):
- Supplementary Materials/ELISA data.xlsx
- Supplementary Materials/Preliminary test.docx
- Supplementary Materials/Primer information.xlsx
- Supplementary Materials/qPCR data.xlsx
- Supplementary Materials/WB data.xlsx
