# Supplementary material for: Construction of a model of endometritis in domestic rabbits using equine-derived pathogens and evaluation of therapeutic effect of sensitive drugs
Source: Front Vet Sci. 2023 Feb 9;10:1064522. doi: 10.3389/fvets.2023.1064522 (PMC9948609; doi:10.3389/fvets.2023.1064522)
Supplement: Supplementary file 1 [file Data_Sheet_1.ZIP › Supplementary Materials/ELISA data.xlsx]

## Sheet: TNF-a
										609.032	567.443	587.3	control group	6090.32	5674.43	5873
		OD value	Standard concentration			OD value	result	result		809.587	817.328	822.919	Model group	8095.87	8173.28	8229.19
		1.7597	800		control group	0.2296	121.806	609.032		767.542	767.542	769.715	treatment group	7675.42	7675.42	7697.15
		0.8624	400		control group	0.2153	113.489	567.443
		0.38	200		control group	0.2221	117.46	587.3
		0.184	100		Model group	0.3018	161.917	809.587
		0.1181	50		Model group	0.3047	163.466	817.328
					Model group	0.3068	164.584	822.919
					treatment group	0.2862	153.508	767.542
	control group	0.2711	0.2296		treatment group	0.2862	153.508	767.542
	control group	0.2576	0.2153		treatment group	0.287	153.943	769.715
	control group	0.2648	0.2221
	Model group	0.3018	0.2603
	Model group	0.3047	0.2624
	Model group	0.3068	0.2641
	treatment group	0.2862	0.2447
	treatment group	0.2862	0.2439
	treatment group	0.287	0.2443
	Blank group	0.0415
	Blank group	0.0423
	Blank group	0.0427

## Sheet: IL-1B
		blank space	5ng	10ng	20ng	40ng	80ng
		0.051	0.1965	0.281	0.5426	0.9173	1.6408
		0.0503	0.1963	0.2815	0.5437	0.9204	1.6421
		0.0508
	OD value	Standard concentration			OD value	result	result		24.5477	25.4825	25.2434	control group	245.477	254.825	252.434
	1.6408	80		control group	0.1801	4.90954	24.5477		41.4607	41.7179	41.5679	Model group	414.607	417.179	415.679
	0.9173	40		control group	0.1848	5.09649	25.4825		35.1019	34.8313	35.5607	treatment group	351.019	348.313	355.607
	0.5426	20		control group	0.1836	5.04868	25.2434
	0.281	10		Model group	0.2621	8.29215	41.4607
	0.1965	5		Model group	0.2633	8.34359	41.7179
	0.051	0		Model group	0.2626	8.31357	41.5679
				treatment group	0.232	7.02038	35.1019
				treatment group	0.2307	6.96625	34.8313
				treatment group	0.2342	7.11214	35.5607
	control group	0.2311	0.1801
	control group	0.2351	0.1848
	control group	0.2344	0.1836
	Model group	0.3131	0.2621
	Model group	0.3136	0.2633
	Model group	0.3134	0.2626
	treatment group	0.283	0.232
	treatment group	0.281	0.2307
	treatment group	0.285	0.2342
	Blank group	0.051
	Blank group	0.0503
	Blank group	0.0508

## Sheet: IL-6
		blank space	10ng	20ng	40ng	80ng	160ng
		0.048	0.1649	0.2731	0.5303	1.0366	1.7
		0.0483	0.1655	0.2731	0.534	1.0279	1.7082
		0.0485	0.1659	0.2728	0.5355	1.025	1.7089
	OD value	Standard concentration			OD value	result	result		60.6782	62.2911	59.5861	control group	606.782	622.911	595.861
	1.7	160		control group	0.1831	12.1356	60.6782		105.397	105.602	105.479	Model group	1053.97	1056.02	1054.79
	1.0366	80		control group	0.1868	12.4582	62.2911		96.0462	96.212	96.0462	treatment group	960.462	962.12	960.462
	0.5303	40		control group	0.1806	11.9172	59.5861
	0.2731	20		Model group	0.289	21.0795	105.397
	0.1649	10		Model group	0.2895	21.1204	105.602
	0.048	0		Model group	0.2892	21.0959	105.479
				treatment group	0.2663	19.2092	96.0462
				treatment group	0.2667	19.2424	96.212
				treatment group	0.2663	19.2092	96.0462
		OD value
	control group	0.2311	0.1831
	control group	0.2351	0.1868
	control group	0.2291	0.1806
	Model group	0.337	0.289
	Model group	0.3378	0.2895
	Model group	0.3377	0.2892
	treatment group	0.3143	0.2663
	treatment group	0.315	0.2667
	treatment group	0.3148	0.2663
	Blank group	0.048
	Blank group	0.0483
	Blank group	0.0485
