# Supplementary material for: Construction of a model of endometritis in domestic rabbits using equine-derived pathogens and evaluation of therapeutic effect of sensitive drugs
Source: Front Vet Sci. 2023 Feb 9;10:1064522. doi: 10.3389/fvets.2023.1064522 (PMC9948609; doi:10.3389/fvets.2023.1064522)
Supplement: Supplementary file 1 [file Data_Sheet_1.ZIP › Supplementary Materials/Primer information.xlsx]

## Sheet: Sheet1
						Cytokine		Primer sequence	Length of output(bp)
						IL-1B	NM_001082201.1	Forward primer:5'-GGCCGATGGTCCCAATTACA-3'	243
								Reverse primer:5'-TTGCAGAGGACGGGTTCTTC-3'
						TNF	NM_001082263.1	Forward primer:5'-TCCTACGTGCTCCTCACTCA-3'	219
								Reverse primer:5'-AAGGTCCAGGTACTCAGGCT-3'
						IL-6	NM_001082064.2	Forward primer:5'-TGAGAATCACTTCGGGGCTG-3'	245
								Reverse primer:5'-GTGGATCGTGGTCGTCTTCA-3'
						β-actin	NM_001101683.1	Forward primer:5'-GTGAAGGTGACAGCAGTCGT-3'	145
								Reverse primer:5'-GCTTCCGTCACATGGCATC-3'
