# Supplementary material for: Construction of a model of endometritis in domestic rabbits using equine-derived pathogens and evaluation of therapeutic effect of sensitive drugs
Source: Front Vet Sci. 2023 Feb 9;10:1064522. doi: 10.3389/fvets.2023.1064522 (PMC9948609; doi:10.3389/fvets.2023.1064522)
Supplement: Supplementary file 1 [file Data_Sheet_1.ZIP › Supplementary Materials/qPCR data.xlsx]

## Sheet: Sheet1
				Model group-Control group
		cq value		IL-1β	IL-6	TNF-α		IL-1β	IL-6	TNF-α
control group	β-actin	19.56		-6.57	-2.65	-4.37		95.0095	6.27667	20.6776
control group	β-actin	19.46		-5.92	-2.29	-4.19		60.5477	4.89056	18.2522
control group	β-actin	19.56		-6.26	-2.24	-4.02		76.6386	4.72397	16.2234
control group	IL-1β	29.94
control group	IL-1β	29.35
control group	IL-1β	29.75		Threatment group-Control group
control group	IL-6	30.49		IL-1β	IL-6	TNF-α		IL-1β	IL-6	TNF-α
control group	IL-6	30.27		-2.12	-2.42	-3.19		4.34694	5.35171	9.12611
control group	IL-6	30.02		-1.66	-1.84	-3.44		3.16017	3.5801	10.8528
control group	TNF-α	31.55		-2.32	-1.69	-3.51		4.99332	3.22657	11.3924
control group	TNF-α	31.44
control group	TNF-α	31.33
Model group	β-actin	17.01
Model group	β-actin	16.91
Model group	β-actin	17.02
Model group	IL-1β	20.82
Model group	IL-1β	20.88
Model group	IL-1β	20.95
Model group	IL-6	25.29
Model group	IL-6	25.43
Model group	IL-6	25.24
Model group	TNF-α	24.63
Model group	TNF-α	24.7
Model group	TNF-α	24.77
treatment group	β-actin	20.04
treatment group	β-actin	20.26
treatment group	β-actin	20.66
treatment group	IL-1β	28.3
treatment group	IL-1β	28.49
treatment group	IL-1β	28.53
treatment group	IL-6	28.28
treatment group	IL-6	28.22
treatment group	IL-6	28.46
treatment group	TNF-α	28.84
treatment group	TNF-α	28.8
treatment group	TNF-α	28.92
