# Supplementary material for: Construction of a model of endometritis in domestic rabbits using equine-derived pathogens and evaluation of therapeutic effect of sensitive drugs
Source: Front Vet Sci. 2023 Feb 9;10:1064522. doi: 10.3389/fvets.2023.1064522 (PMC9948609; doi:10.3389/fvets.2023.1064522)
Supplement: Supplementary file 1 [file Data_Sheet_1.ZIP › Supplementary Materials/WB data.xlsx]

## Sheet: Sheet1
		β-actin			NF-kB			TNF-a			IKBa
	Control group	48442.4	49789.7	49228.9	19599.1	19928.6	20512.9	8286.9	8275.9	8432.61	61390	60191.7	58831.4
	Threatment group	53329.9	54130.7	53763.6	42767.4	44180.1	44627.2	22405	22562.5	22369.2	35806.5	35954.3	34636.8
	Model group	51521.5	51675.4	50933	46880.6	48892.6	50220.9	48319.3	48889.9	48672.2	24463.3	26554	28119.2
	Control group				0.404585	0.400256	0.416684	0.171067	0.166217	0.171294	1.26728	1.20892	1.19506
	Threatment group				0.80194	0.816173	0.830063	0.420121	0.416814	0.416065	0.671415	0.664213	0.644242
	Model group				0.909923	0.946148	0.986018	0.937848	0.946096	0.955612	0.474818	0.513861	0.552083
	homogenization	NF-KB	1	1.98213	2.03913	1.99207	Threatment group
			1	2.24903	2.36386	2.36635	Model group
		TNF	1	2.45589	2.50765	2.42896	Threatment group
			1	5.48234	5.69193	5.57879	Model group
		IKBa	1	0.529808	0.549427	0.539089	Threatment group
			1	0.374675	0.425059	0.461972	Model group
